# Supplementary material for: Evaluation of Celastrol Antiviral Activity Against Equid Alphaherpesvirus Type 8 Infection
Source: Viruses. 2025 Feb 28;17(3):347. doi: 10.3390/v17030347 (PMC11945448; doi:10.3390/v17030347)
Supplement: Supplementary file 1 [file viruses-17-00347-s001.zip]

Archive with 1 entries (1 files):
- viruses-3449055-supplementary.pdf
